# Supplementary material for: A microCT-based atlas of the central nervous system and midgut in sea spiders (Pycnogonida) sheds first light on evolutionary trends at the family level
Source: Front Zool. 2022 Mar 31;19:14. doi: 10.1186/s12983-022-00459-8 (PMC8973786; doi:10.1186/s12983-022-00459-8)
Supplement: Supplementary file 1 — Additional file 1: Table S1. List of species studied, collection sites and methods applied. [file 12983_2022_459_MOESM1_ESM.xlsx]

## Sheet: Tabelle1
Family	Genus	Species	Author, Year	Collection site	Fixation	µCT	3D-reco	IHC
Ammotheidae	Achelia	echinata	Hodge, 1864	Helgoland, Germany & Roscoff, France	Bouin & 4% PFA/SW	1	y	2
Ammotheidae	Ammothea	clausi	Pfeffer, 1889	coastal waters off Rothera station, Antarctic Peninsula	Bouin	1	n
Ammotheidae	Ammothea	sp.		Weddell Sea, Antarctica (PS124)	Bouin	1	n
Ammotheidae	Ammothella	longipes	(Hodge, 1864)	Roscoff, France	Bouin	1	n
Ammotheidae	Ammothella	biunguiculata	(Dohrn, 1881)	intertidal, Shirahama, Wakayama, Japan	Bouin & 4% PFA/SW	1	n	5
Ammotheidae	Tanystylum	orbiculare	Wilson, 1878	Martha's Vineyard, MA, USA	Bouin & 4% PFA/SW	2	y	>5
Ascorhynchidae	Ascorhynchus	auchenicus	(Slater, 1879)	coastal waters off Tateyama, Chiba, Japan	4% PFA/SW			2
Ascorhynchidae	Ascorhynchus	castellioides	Stock, 1957	Santa Marta, Colombia	70% ethanol	1	n
Ascorhynchidae	Ascorhynchus	glaberrimus	Schimkewitsch, 1913	coastal waters off Tateyama, Chiba, Japan	4% PFA/SW			2
Ascorhynchidae	Ascorhynchus	ramipes	(Böhm, 1879)	coastal waters off Japan	70% ethanol	1	y
Ascorhynchidae	Nymphonella	tapetis	Ohshima, 1927	coastal waters off Tateyama, Chiba, Japan	4% PFA/SW			3
Austrodecidae	Austrodecus	glaciale	Hodgson, 1907	Weddell Sea, Antarctica (PS82)	10% formaline/borax-buffered SW for several years	3	y	>5
Austrodecidae	Pantopipetta	armoricana	Stock, 1978	south of Iceland, Irminger Basin (IceAGE2; cruise ME 85-3), DZMB-HH 38240	> 96% ethanol	2	y
"Callipallenidae"	Callipallene	brevirostris	(Johnston, 1837)	Martha's Vineyard, MA, USA	Bouin & 4% PFA/SW	1	n	>5
"Callipallenidae"	Callipallene	tiberii	(Dohrn, 1881)	Roscoff, France	Bouin & 4% PFA/SW	2	y	1
"Callipallenidae"	Parapallene	avida	Stock, 1973	Eaglehawk Neck, Tasmania, Australia	70% ethanol	1	y
"Callipallenidae"	Stylopallene	cheilorhynchus	Clark, 1963	Eaglehawk Neck, Tasmania, Australia	Bouin & 4% PFA/SW	3	y	>5
Colossendeidae	Colossendeis	angusta	Sars, 1877	North Atlantic (POS456; IceAGE2; stations 868-3, 879-5, 882-5)	>96% ethanol & 4%FA/SW for several years	1	y	2
Endeidae	Endeis	spinosa	(Montagu, 1808)	Roscoff, France	Bouin & 4% PFA/SW	1	y	>5
Nymphonidae	Nymphon	gracile	Leach, 1814	Roscoff, France	Bouin & 4% PFA/SW	1	y	>5
Nymphonidae	Nymphon	grossipes	(Fabricius, 1780)	White Sea, Russia	4% PFA/SW			2
Nymphonidae	Nymphon	macronyx	Sars, 1877	North Atlantic (POS456; IceAGE2; station 882-5)	4% FA/SW for several years			1
Nymphonidae	Pentanymphon	antarcticum	Hodgson, 1904	coastal waters off Rothera station, Antarctic Peninsula	Bouin	1	y
Pallenopsidae	Pallenopsis	cf. aulaeturcarum	Dömel & Melzer, 2019	coastal waters off Rothera station, Antarctic Peninsula	Bouin	1	y
Pallenopsidae	Pallenopsis	cf. obstaculumsuperavit	Dömel, 2019	coastal waters off Rothera station, Antarctic Peninsula	4% PFA/SW			2
Pallenopsidae	Pallenopsis	sp.		Weddell Sea, Antarctica (PS124)	4% PFA/SW			2
Pallenopsidae	Pallenopsis	vanhoeffeni	Hodgson, 1915	Weddell Sea, Antarctica (PS124)	4% PFA/SW	1	n	1
Phoxichilidiidae	Anoplodactylus	australis	(Hodgson, 1914)	Weddell Sea, Antarctica (PS124)	4% PFA/SW			1
Phoxichilidiidae	Anoplodactylus	pygmaeus	(Hodge, 1864)	Helgoland, Germany & Roscoff, France	4% PFA/SW			3
Phoxichilidiidae	Phoxichilidium	femoratum	(Rathke, 1799)	Portsmouth, NH, USA	Bouin & 4% PFA/SW	3	y	>5
Pycnogonidae	Pycnogonum	litorale	(Strøm, 1762)	Helgoland & Wilhelmshaven, Germany	Bouin & 4% PFA/SW	4	y	>5
Pycnogonidae	Pycnogonum	gaini	Bouvier, 1910	Weddell Sea, Antarctica (PS124)	Bouin	1	y
Pycnogonidae	Pycnogonum	diceros	Marcus, 1940	coastal waters off Rothera station, Antarctic Peninsula	Bouin & 4% PFA/SW	2	y
Rhynchothoracidae	Rhynchothorax	australis	Hodgson, 1907	Weddell Sea, Antarctica (PS82)	10% formaline/borax-buffered SW for several years	1	y	>5
